# Supplementary material for: Integrated Bioinformatics Analysis of Shared Genes, miRNA, Biological Pathways and Their Potential Role as Therapeutic Targets in Huntington’s Disease Stages
Source: Int J Mol Sci. 2023 Mar 2;24(5):4873. doi: 10.3390/ijms24054873 (PMC10003639; doi:10.3390/ijms24054873)
Supplement: Supplementary file 1 [file ijms-24-04873-s001.zip]

Archive with 1 entries (1 files):
- ijms-2239296-supplementary.pdf
